# Supplementary material for: Telerehabilitation and Face-to-Face Exergame Delivery Modalities to Improve Postural Control in Children with Cerebral Palsy: A Randomised Controlled Trial
Source: Med Sci (Basel). 2026 May 8;14(2):246. doi: 10.3390/medsci14020246 (PMC13214957; doi:10.3390/medsci14020246)
Supplement: Supplementary file 1 [file medsci-14-00246-s001.zip]

Archive with 1 entries (1 files):
- medsci-42497131-Supp.pdf
